# Supplementary material for: Response of Key Metabolites during a UV-A Exposure Time-Series in the Cyanobacterium Chlorogloeopsis fritschii PCC 6912
Source: Microorganisms. 2021 Apr 24;9(5):910. doi: 10.3390/microorganisms9050910 (PMC8145266; doi:10.3390/microorganisms9050910)
Supplement: Supplementary file 1 [file microorganisms-09-00910-s001.zip]

Archive with 1 entries (1 files):
- UVA_Supplementary Tables.xlsx
