# Supplementary material for: Response of Key Metabolites during a UV-A Exposure Time-Series in the Cyanobacterium Chlorogloeopsis fritschii PCC 6912
Source: Microorganisms. 2021 Apr 24;9(5):910. doi: 10.3390/microorganisms9050910 (PMC8145266; doi:10.3390/microorganisms9050910)
Supplement: Supplementary file 1 [file microorganisms-09-00910-s001.zip › UVA_Supplementary Tables.xlsx]

## Sheet: Table S1. Intracellular, UV-A
Table S1: Intracellular peaks detected during UV-A exposure using GC-MS including; Retention time (RT), name, class, level, model (m/z), normalised mean abundance (n=3 or 2) ± standard error (SE). T-test and ANOVA results showing statistical significant compounds, * = 0.05 ≥ p > 0.01, ** = 0.01 ≥ p > 0.001, *** = p ≤ 0.001, BF = significant after Bonferroni correction
						Control (0 h)		2 h UV-A		6 h UV-A		12 h UV-A		24 h UV-A		48 h UV-A		Abunance during UV-A exposure						T-test p-value; Control (0 h) vs UV-A exposure										ANOVA
RT (min)	NIST/GOLM name	Name	Class	Level	Model	Mean	± SE	Mean	± SE	Mean	± SE	Mean	± SE	Mean	± SE	Mean	± SE	0 h	2 h	6 h	12 h	24 h	48 h	0 vs. 2 h UV-A		0 vs. 6 h UV-A		0 vs. 12 h UV-A		0 vs. 24 h UV-A		0 vs. 48 h UV-A		p-value (≤0.05)
4.7575	??? M000412_A100001-101-xxx_NA_986,12_TRUE_VAR5_ALK_Glyoxylic acid (1MEOX) (1TMS)	Glyoxylate 1MeOX 1TMS	Acid	2	160 m/z	0.0667411	0.00784701	0.101368	0.0421653	0.0733881	0.0187604	0.0715421	0.0278032	0.0804541	0.0176822	0.110987	0.0422975	13.2297	20.0935	14.5473	14.1814	15.9479	22.0003
5.7418	? M000000_A098003-101-xxx_NA_973,23_PRED_VAR5_ALK_Boric-acid_3TMS	Boric acid 3TMS	Acid	2	221 m/z	7.8998e-06	1.02114e-06	0.0125357	0.00261265	1.28108e-05	9.89614e-07	1.14314e-05	5.46526e-07	1.28782e-05	7.57676e-07	0.0146418	0.00123366	0.0290193	46.049	0.0470593	0.0419924	0.0473072	53.7856	0.00761441	**	0.0259696	*	0.0380564	*	0.0173163	*	0.000539424	***	0.04377	*
6.8437	>Propanoic acid, 2-[(trimethylsilyl)oxy]-, trimethylsilyl ester	Lactic acid TMS	Acid	2	147 m/z	0.00793716	0.00106854	0.00768122	0.00218486	0.0111294	0.000553109	0.00959314	0.000692102	0.00995021	0.00382637	0.0090252	0.0018511	14.3487	13.886	20.1195	17.3423	17.9879	16.3156
6.9902	>Butanoic acid, 2-oxo-, methyl ester	2-Ketobutyric acid, methyl ester	Acid	2	57 m/z	7.8998e-06	1.02114e-06	0.000473195	7.43209e-05	1.28108e-05	9.89614e-07	1.14314e-05	5.46526e-07	1.28782e-05	7.57676e-07	1.11131e-05	1.55701e-06	1.49242	89.3954	2.42019	2.15961	2.43294	2.09947	0.00354272	**	0.0259696	*	0.0380564	*	0.0173163	*			0.023709	*
7.8206	>Ethanedioic acid, bis(trimethylsilyl) ester	Oxalic acid 2TMS	Acid	2	73 m/z	0.00940141	0.000369749	0.0155556	0.0039489	0.017112	0.00171615	0.0130662	0.00314787	1.28782e-05	7.57676e-07	0.0182393	0.00349346	12.8107	21.1966	23.3174	17.8044	0.0175483	24.8534			0.0117626	*			1.42862e-05	***			1.564e-08	*** (BF)
9.6304	M000075_A129001-101-xxx_NA_1262,42_TRUE_VAR5_ALK_Phosphoric acid (3TMS)	Phosphoric acid	Acid	2	299 m/z	0.189328	0.0121973	0.161477	0.0481488	0.181056	0.0182821	0.113798	0.0188571	0.0847213	0.0204375	0.0837759	0.0175266	23.2545	19.8337	22.2385	13.9774	10.406	10.2899					0.0282226	*	0.0117355	*	0.00779917	**	0.0048363	**
10.0213	>Cyclohexaneacetic acid, trimethylsilyl ester	2-Cyclohexaneacetic acid TMS	Acid	2	75 m/z	0.00613355	0.00113905	0.00839402	0.00137056	0.00952203	0.000473063	0.0103704	0.000874792	0.00943921	0.000589764	0.00883877	0.000782116	11.6391	15.9285	18.0691	19.6789	17.9119	16.7725					0.041968	*					0.030397	*
10.768	? M000000_A136012-101-xxx_NA_1359,08_PRED_VAR5_ALK_O-Toluic-acid_1TMS	O-Toluic acid TMS	Acid	2	193 m/z	0.01357	0.00192689	0.0185811	0.00259209	0.0218911	0.00152896	0.0190065	0.00108854	0.0225763	0.00155343	0.0176977	0.00177993	11.9746	16.3967	19.3175	16.772	19.9221	15.6171			0.0277129	*			0.0219884	*
12.4179	>Butanoic acid, 3-methyl-2-[(trimethylsilyl)oxy]-, trimethylsilyl ester	2-Hydroxyisovaleric acid, TMS	Acid	2	73 m/z	0.00137737	0.000241502	0.00157087	0.00018613	0.00216533	0.000310587	0.0019033	0.000205941	1.28782e-05	7.57676e-07	0.0015242	8.87726e-05	16.1022	18.3643	25.3138	22.2505	0.150553	17.8187							0.0048339	**			0.019806	*
12.8259	? M000037_A153002-101-xxx_NA_1521,72_TRUE_VAR5_ALK_Pyroglutamic acid (2TMS)	Pyroglutamic acid 2TMS	Acid	2	156 m/z	0.029096	0.00562999	0.0260462	0.00536408	0.0293887	0.00240301	0.0204041	0.00100491	0.014377	0.00373398	0.0172052	0.00013008	21.313	19.0791	21.5275	14.9462	10.5313	12.6029
17.1319	>2-Hexenedioic acid, bis(trimethylsilyl) ester, (E)-	2-Hexenedioic acid, TMS	Acid	2	Unassigned	0.00146635	0.000431822	0.00228155	0.000236137	0.00217929	0.000466053	1.14314e-05	5.46526e-07	1.28782e-05	7.57676e-07	0.00209823	1.12742e-05	18.2162	28.3431	27.0729	0.14201	0.159983	26.0659					0.0280629	*	0.0281502	*			0.0087679	**
18.9784	>cis-4-Decene-1,10-dioic acid, di(trimethylsilyl)ester	4-Decene-1,10-dioic acid 2TMS	Acid	2	Unassigned	0.0100258	0.00351187	1.00446e-05	1.3523e-06	1.28108e-05	9.89614e-07	1.14314e-05	5.46526e-07	1.28782e-05	7.57676e-07	1.11131e-05	1.55701e-06	99.4221	0.0996086	0.12704	0.113361	0.127709	0.110205	0.0314387	*	0.0314612	*	0.03145	*	0.0314617	*	0.0314474	*	0.045968	*
22.3225	>Pentanoic acid, 2-oxo-, trimethylsilyl ester	3-Hydroxybutyric acid 2TMS	Acid	2	TIC	0.00119022	0.000650121	1.00446e-05	1.3523e-06	1.28108e-05	9.89614e-07	1.14314e-05	5.46526e-07	0.00141759	0.000134242	0.000636433	0.000321318	36.3035	0.306375	0.390748	0.348676	43.2386	19.4122											0.011462	*
7.8403	>Silane, trimethyl(2-methylpropoxy)-	Isopropanol	Alcohol	2	131 m/z	7.8998e-06	1.02114e-06	0.00438257	0.000547355	0.00579755	0.000239195	0.0052653	0.000359013	1.28782e-05	7.57676e-07	0.00412582	0.000644355	0.0403215	22.3692	29.5914	26.8747	0.0657321	21.0587	0.00173424	**	6.41825e-05	***	0.000288113	***	0.0173163	*	0.00307737	**
4.8594	>1,2-Bis(trimethylsiloxy)ethane	Ethylene glycol TMS	Alcohol	2	73 m/z	0.0489773	0.0335756	0.0432571	0.00962567	0.0359524	0.0030325	0.0354373	0.00103212	0.0382773	0.00699206	0.0357704	0.00477411	20.6071	18.2003	15.1269	14.9102	16.1051	15.0503
6.1606	>1-Pentanol, 2-ethyl-	2-Ethyl-1-pentanol	Alcohol	2	56 m/z	0.00106058	0.000179929	0.00154074	0.00032761	0.00190726	0.000157769	0.00159377	0.000127585	0.00156956	0.000130398	0.00132392	0.000266553	11.7897	17.1273	21.2016	17.7168	17.4477	14.717			0.0240545	*
6.6081	>3,7-Dioxa-2,8-disilanonane, 2,2,8,8-tetramethyl-	1,3-Propanediol	Alcohol	2	147 m/z	0.00101633	0.000301927	0.0014302	0.000103636	0.00195939	0.000198282	0.00151766	0.000211272	0.00181251	0.000284116	0.00132487	0.000138115	11.2165	15.7842	21.6245	16.7494	20.0035	14.6218
9.2673	>Silane, butoxytrimethyl-	1-Butanol TMS	Alcohol	2	131 m/z	0.00139346	0.000296371	0.00146423	8.37152e-05	0.00169596	0.000182061	0.00162725	9.95393e-05	0.0022813	0.000190193	0.00145991	0.000113887	14.044	14.7572	17.0927	16.4002	22.9921	14.7137											0.033965	*
9.7681	>Hexane, 2,5-dimethyl-2,5-bis(trimethylsilyloxy)-	Hexane,2,5-dimethyl-2,5-diol 2TMS	Alcohol	2	131 m/z	0.00421091	0.000906414	0.00498874	0.000501261	0.00629905	0.000271554	0.00553587	0.000366238	0.00617333	0.00110896	0.00407708	0.000469121	13.4599	15.9461	20.1344	17.695	19.7326	13.0321											0.018838	*
10.0738	>1-Octanol, 2-butyl-	2-Butyl-1-octanol	Alcohol	2	55 m/z	0.0236081	0.00470753	0.0313526	0.00466545	0.0388292	0.00338403	0.0355954	0.00115155	0.0389042	0.00237293	0.027757	0.00374531	12.0421	15.9925	19.8061	18.1566	19.8444	14.1584							0.044051	*
19.7848	>(S)-3,4-Dimethylpentanol	3,4-Dimethylpentanol	Alcohol	2	TIC	7.8998e-06	1.02114e-06	1.00446e-05	1.3523e-06	0.00374076	0.000901158	1.14314e-05	5.46526e-07	0.00286763	0.000899639	0.00241635	0.000876879	0.0872509	0.110939	41.3156	0.126257	31.6721	26.6879			0.0114922	*	0.0380564	*	0.0236526	*	0.0346375	*
8.9922	>Octane, 3,3-dimethyl-	3,3-Dimethyloctane	Alkane	2	71 m/z	0.00145942	0.000283671	0.00369589	0.000535966	0.00462732	0.00128974	0.00444917	0.00109935	0.00546324	0.000407958	0.00409186	0.000387738	6.13538	15.5375	19.4532	18.7043	22.9674	17.2022	0.0210544	*					0.00128814	**	0.00540079	**	0.013538	*
9.2109	>Tridecane, 4-methyl-	4-Methyltridecane	Alkane	2	71 m/z	0.00514971	0.000195952	1.00446e-05	1.3523e-06	1.28108e-05	9.89614e-07	1.14314e-05	5.46526e-07	0.00610165	0.000990199	1.11131e-05	1.55701e-06	45.5857	0.0889157	0.113402	0.101192	54.0124	0.0983741	5.04706e-05	***	5.0547e-05	***	5.05023e-05	***			5.05055e-05	***
39.8567	>Nonane, 1-iodo-	1-Iodononane	Alkane	2	TIC	7.8998e-06	1.02114e-06	1.00446e-05	1.3523e-06	0.002872	0.00116388	1.14314e-05	5.46526e-07	1.28782e-05	7.57676e-07	1.11131e-05	1.55701e-06	0.270045	0.343362	98.1757	0.390769	0.440227	0.379887			0.0456807	*	0.0380564	*	0.0173163	*
4.4288	>Cyclobutane, 1,2-bis(methylene)-	1,2-bis(methylene)cyclobutane	Alkane	2	79 m/z (58)	7.8998e-06	1.02114e-06	1.00446e-05	1.3523e-06	0.314241	0.051207	1.14314e-05	5.46526e-07	1.28782e-05	7.57676e-07	1.11131e-05	1.55701e-06	0.0025135	0.00319592	99.983	0.00363717	0.0040975	0.00353588			0.00375142	**	0.0380564	*	0.0173163	*			0.038867	*
6.0413	>Octane, 3,5-dimethyl-	3,5-Dimethyloctane	Alkane	2	71 m/z	0.00417888	0.000387855	0.0060385	0.00153971	0.00766023	0.000888987	0.00611713	0.000692596	0.00663461	9.22324e-05	0.00603494	0.00132969	11.3977	16.4697	20.8929	16.6842	18.0956	16.46			0.0229752	*			0.00352521	**
9.1105	>Decane, 2,3,5,8-tetramethyl-	2,3,5,8-Tetramethyl-decane	Alkane	2	57 m/z	0.00446958	0.00080737	1.00446e-05	1.3523e-06	1.28108e-05	9.89614e-07	1.14314e-05	5.46526e-07	1.28782e-05	7.57676e-07	1.11131e-05	1.55701e-06	98.7129	0.22184	0.282932	0.252469	0.284422	0.245438	0.00524663	**	0.00525839	**	0.00525251	**	0.00525867	**	0.00525119	**	8.1197e-10	*** (BF)
12.1987	??? M000533_A130004-101-xxx_NA_1293,26_PRED_VAR5_ALK_Tridecane, n-	Tridecane	Alkane	2	71 m/z	0.00691878	0.00108316	0.00861665	0.000781559	0.010537	0.000717637	0.00950781	0.000291508	0.0111147	0.00113805	0.00855636	0.00118166	12.5224	15.5954	19.0711	17.2083	20.1166	15.4863			0.0495776	*							0.036223	*
12.3073	>Heptane, 2,5,5-trimethyl-	2,5,5-Trimethylheptane	Alkane	2	71 m/z	0.00187305	0.000356903	1.00446e-05	1.3523e-06	0.00557656	0.000908092	1.14314e-05	5.46526e-07	1.28782e-05	7.57676e-07	1.11131e-05	1.55701e-06	24.9904	0.134016	74.403	0.152519	0.171823	0.148272	0.00597868	**			0.00599112	**	0.00600452	**	0.00598862	**	0.044146	*
25.4167	>2-Bromononane	2-Bromononane	Alkane	2	TIC	0.00183045	0.000616167	0.00293172	0.000529377	0.00431212	0.000400251	0.00326899	0.000199809	0.00312563	0.000401625	0.0025646	0.000409956	10.1503	16.2571	23.9117	18.1273	17.3323	14.2213
27.4982	M000561_A260001-101-xxx_NA_2605,36_PRED_VAR5_ALK_Hexacosane, n-	Tetracosane	Alkane	2	57 m/z	1	0	1	0	1	0	1	0	1	0	1	0	16.6667	16.6667	16.6667	16.6667	16.6667	16.6667
39.8766	>Octane, 2,7-dimethyl-	2,7-Dimethyloctane	Alkane	2	57 m/z	7.8998e-06	1.02114e-06	1.00446e-05	1.3523e-06	1.28108e-05	9.89614e-07	1.14314e-05	5.46526e-07	1.28782e-05	7.57676e-07	0.0031689	0.00107458	0.245034	0.31156	0.397361	0.354577	0.399454	98.292			0.0259696	*	0.0380564	*	0.0173163	*	0.0290101	*	0.013641	*
6.8837	>1-Octene, 3,7-dimethyl-	3,7-Dimethyl-1-octene	Alkene	2	55 m/z	0.00921785	0.00139315	0.0131708	0.00268615	0.0165186	0.00170022	0.0145938	0.00112065	0.0147499	0.000840769	0.0129295	0.00184948	11.3548	16.2241	20.348	17.977	18.1693	15.9269			0.0293405	*	0.0396754	*	0.0272832	*
9.8701	>L-Norleucine, N-(trimethylsilyl)-, trimethylsilyl ester	L-Norleucine 2TMS	Amino acid	2	158 m/z	0.000249638	4.88765e-05	0.000415452	3.86775e-05	1.28108e-05	9.89614e-07	1.14314e-05	5.46526e-07	1.28782e-05	7.57676e-07	1.11131e-05	1.55701e-06	34.9965	58.2417	1.79593	1.60256	1.80539	1.55793			0.00740476	**	0.00727476	**	0.00740541	**	0.0072747	**	0.032343	*
10.7865	>Serine tritms	Serine 3TMS	Amino acid	2	73 m/z (193)	7.8998e-06	1.02114e-06	0.002155	0.00016843	1.28108e-05	9.89614e-07	0.000712401	0.000325535	1.28782e-05	7.57676e-07	1.11131e-05	1.55701e-06	0.271275	74.0015	0.439915	24.4635	0.442232	0.381617	0.000435528	***	0.0259696	*			0.0173163	*
14.0417	M000036_A163001-101-xxx_NA_1614,59_TRUE_VAR5_ALK_Glutamic acid (3TMS)	Glutamic acid 3TMS	Amino acid	2	73 m/z	0.0657132	0.00946574	0.0606159	0.0173022	0.0714994	0.00499939	0.0444798	0.00845688	0.0207058	0.00351112	0.0311482	0.00979432	22.3391	20.6063	24.3061	15.1208	7.03889	10.5888							0.0111778	*
14.1436	>N,O-Bis(trimethylsilyl)-L-phenylalanine	Phenylalaine, 2TMS	Amino acid	2	73 m/z	0.00063711	5.26791e-05	0.000735763	0.000223286	1.28108e-05	9.89614e-07	1.14314e-05	5.46526e-07	1.28782e-05	7.57676e-07	1.11131e-05	1.55701e-06	44.832	51.774	0.901464	0.804403	0.906212	0.782002			0.000541791	***	0.000537662	***	0.000541613	***	0.000538683	***	0.030924	*
13.0635	M001212_A155003-101-xxx_NA_1541,53_PRED_VAR5_ALK_similar to Ditertbutylphenol (	Di-tert-butylphenol	Armoatic	2	263 m/z	0.0305159	0.0067711	0.0366047	0.00470829	0.0430049	0.00336295	0.0433101	0.00265011	0.0524672	0.00903609	0.0362378	0.00637043	12.6025	15.1171	17.7603	17.8863	21.6681	14.9656											0.010302	*
4.4736	>Pyridine	Pyridine	Aromatic	2	79 m/z	7.8998e-06	1.02114e-06	1.00446e-05	1.3523e-06	0.00332564	5.35573e-05	1.14314e-05	5.46526e-07	1.28782e-05	7.57676e-07	1.11131e-05	1.55701e-06	0.233791	0.297265	98.4206	0.338307	0.381125	0.328886			3.84568e-06	***	0.0380564	*	0.0173163	*			0.049072	*
5.704	>2H-1,5-Benzodiazepin-2-one, 1,3,4,5-tetrahydro-4,7,8-trimethyl-	1,3,4,5-Tetrahydro-4,7,8-trimethyl-1,5-Benzodiazepin-2-one	Aromatic	2	204 m/z	0.000716392	0.00019739	0.00133985	0.000409633	0.00160331	0.00057559	1.14314e-05	5.46526e-07	0.00128657	0.0006357	0.00112687	0.000143384	11.7742	22.021	26.351	0.18788	21.1454	18.5205					0.0233466	*					0.00029237	***
6.6257	>4-Methyl-2,4-bis(4'-trimethylsilyloxyphenyl)pentene-1	4-Methyl-2,4-bis(4'-trimethylsilyloxyphenyl)pentene-1	Aromatic	2	207 m/z	7.8998e-06	1.02114e-06	0.00021789	6.59915e-05	0.000331878	7.40833e-05	1.14314e-05	5.46526e-07	1.28782e-05	7.57676e-07	0.000335791	3.07872e-05	0.860762	23.7413	36.1614	1.24557	1.40321	36.5878	0.0334809	*	0.0098826	**	0.0380564	*	0.0173163	*	0.000441102	***	0.000624	***
8.2442	>1-Pentene, 4,4-dimethyl-1,3-diphenyl-1-(trimethylsilyloxy)-	4,4-Dimethyl-1,3-diphenyl-1-pentene TMS	Aromatic	2	281 m/z	0.00123585	0.000226728	0.00130542	0.000346665	0.00164054	0.000128702	0.00141338	8.14024e-05	0.00143617	0.000144706	0.000970291	0.000105674	15.445	16.3143	20.5025	17.6637	17.9484	12.1261
9.0581	>1-Acetyl-3-(4-pyridyl)-pyrazoline	1-Acetyl-3-(4-pyridyl)-pyrazoline	Aromatic	2	147 m/z	7.8998e-06	1.02114e-06	0.000684016	0.000127754	1.28108e-05	9.89614e-07	0.00090269	0.000236178	1.28782e-05	7.57676e-07	1.11131e-05	1.55701e-06	0.484232	41.9279	0.785258	55.332	0.789395	0.681196	0.00574865	**	0.0259696	*	0.0192924	*	0.0173163	*			0.0012186	**
9.1831	>Histamine, di-TMS	Histamine 2TMS	Aromatic	2	154 m/z (71)	7.8998e-06	1.02114e-06	0.00180745	5.75746e-05	0.00258189	0.000146	0.0021466	0.00013556	1.28782e-05	7.57676e-07	0.00178286	0.00044813	0.0947267	21.6731	30.9595	25.7399	0.154423	21.3783	2.98874e-05	***	0.000165617	***	0.000230748	***	0.0173163	*	0.0130151	*
10.4472	M000000_A136002-101-xxx_NA_1332,55_TRUE_VAR5_ALK_similar to Lumichrome (2MeOX)	Lumichrome 2MeOX	Aromatic	2	73 m/z	0.00694364	0.00216626	0.0102242	0.00191136	0.0115073	0.0012698	0.00952421	0.000733474	0.012371	0.00144747	0.0109604	0.00257718	11.2848	16.6164	18.7017	15.4788	20.1054	17.8129
12.8501	??? M001212_A155003-101-xxx_NA_1541,53_PRED_VAR5_ALK_similar to Ditertbutylphenol (	Ditertbutylphenol	Aromatic	2	55 m/z	0.0151517	0.00267738	0.0182549	0.00247951	0.0237539	0.00239931	0.0207708	0.000163119	0.0220126	0.0016893	0.0184285	0.00145905	12.8001	15.4216	20.0671	17.547	18.596	15.5682											0.049464	*
17.9071	>Benzene, 1,2-diiodo-	1,2-Diiodobezene	Aromatic	2	330 m/z	7.8998e-06	1.02114e-06	1.00446e-05	1.3523e-06	0.00132368	0.000519073	1.14314e-05	5.46526e-07	1.28782e-05	7.57676e-07	1.11131e-05	1.55701e-06	0.573678	0.729432	96.1245	0.830143	0.935209	0.807025					0.0380564	*	0.0173163	*			4.6939e-07	*** (BF)
36.5317	>Thioallophanic acid, N-(p-toluoyl)-, S-propyl ester	Thioallophanic acid, N-(p-toluoyl)-, S-propyl ester	Aromatic	2	119 m/z	0.00377138	2.36505e-05	0.00206479	0.00078915	1.28108e-05	9.89614e-07	0.00245716	0.00106694	0.00300434	0.00046797	0.00229497	0.00160123	27.7196	15.1762	0.094159	18.0601	22.0819	16.868			2.29295e-07	***
36.5411	>3-(4-Methylbenzoyl)-2-thioxo-4-thiazolyl 4-methylbenzoate	3-(4-Methylbenzoyl)-2-thioxo-4-thiazolyl 4-methylbenzoate	Aromatic	2	119 m/z	0.00102738	0.000249483	0.00236477	0.00116963	1.28108e-05	9.89614e-07	1.14314e-05	5.46526e-07	1.28782e-05	7.57676e-07	1.11131e-05	1.55701e-06	29.8623	68.7358	0.372364	0.332272	0.374326	0.323019			0.0120975	*	0.0120513	*	0.0120994	*	0.0120426	*	0.049285	*
38.1522	>Methanone, (5-cyclohexyl-5-hydroxy-3-methyl-2-pyrazolin-1-yl)(4-methylphenyl)-	Methanone, (5-cyclohexyl-5-hydroxy-3-methyl-2-pyrazolin-1-yl)(4-methylphenyl)-	Aromatic	2	119 m/z	0.0056034	0.00125617	0.00582338	0.000769343	0.00907378	0.00120838	0.00813842	0.000347973	0.0072048	0.00111221	0.00607698	0.00210252	13.3667	13.8914	21.6451	19.4138	17.1867	14.4963
9.2033	>Pentanoic acid, 1,1-dimethylpropyl ester	1,1-Dimethylethyl propionate	Ester	2	71 m/z	7.8998e-06	1.02114e-06	0.00425662	0.000828154	0.00506207	0.000918815	1.14314e-05	5.46526e-07	1.28782e-05	7.57676e-07	0.00326763	0.000818505	0.0626047	33.7331	40.1162	0.0905924	0.102058	25.8955	0.0062816	**	0.00514413	**	0.0380564	*	0.0173163	*	0.0128192	*
14.7647	>Oxalic acid, allyl nonyl ester	Oxalic acid, allyl nonyl ester	Ester	2	71 m/z	0.00220128	0.000479793	0.00287655	0.000356915	0.00419856	0.000550806	0.00341871	0.000261891	0.00402425	0.000531044	0.00310946	0.000459284	11.1014	14.5069	21.174	17.2411	20.295	15.6815											0.035767	*
19.6444	>Oxalic acid, allyl pentadecyl ester	Oxalic acid, allyl pentadecyl ester	Ester	2	TIC	0.00437862	0.000964656	0.00576829	0.000143756	0.00848909	0.0014763	0.00705288	0.00101461	0.00756632	0.00150084	0.00556117	0.00105373	11.2803	14.8605	21.8699	18.1699	19.4926	14.3269
20.1689	>Isooctyl 3-mercaptopropionate	Isooctyl 3-mercaptopropionate	Ester	2	Unassigned	7.8998e-06	1.02114e-06	1.00446e-05	1.3523e-06	0.0062146	0.00153487	0.00351728	0.000607663	1.28782e-05	7.57676e-07	1.11131e-05	1.55701e-06	0.0808261	0.10277	63.5841	35.9868	0.131763	0.113703			0.0122877	*	0.0044711	**	0.0173163	*
48.075	>Propanoic acid, 3,3'-thiobis-, didodecyl ester	Propanoic acid, 3,3'-thiobis-, didodecyl ester	Ester	2	Unassigned	0.0520559	0.00719016	0.077813	0.00351497	1.28108e-05	9.89614e-07	0.0939575	0.025282	1.28782e-05	7.57676e-07	1.11131e-05	1.55701e-06	23.2534	34.7592	0.00572258	41.9709	0.00575273	0.00496423			0.00231928	**			0.00231929	**	0.00231906	**
6.4676	>Methane, bis(2-chloroethoxy)-	Bis(2-Chloroethoxy)methane	Ether	2	123 m/z	0.00171267	0.000335339	0.00231218	0.000359966	0.00280555	0.000230921	0.00240584	0.000270613	0.00230604	0.000137997	0.00230884	0.000259004	12.3649	16.6931	20.255	17.3693	16.6488	16.669
14.9473	>Dodecyl acrylate	Dodecyl acrylate	Fatty acid	2	55 m/z	1.33444	0.124108	1.74926	0.21515	2.28113	0.30503	1.93907	0.130643	2.20416	0.179153	1.96042	0.331387	11.6357	15.2528	19.8904	16.9078	19.2193	17.094			0.0452517	*	0.0284262	*	0.0162565	*
17.2465	??? M000480_A185004-101-xxx_NA_1845,77_TRUE_VAR5_ALK_Tetradecanoic acid (1TMS)	Tetradecanoic acid TMS	Fatty acid	2	75 m/z	0.00665968	0.00110001	0.00748375	0.000795013	0.00998171	0.000664417	0.00799289	0.000465012	0.0107833	0.00104767	0.0083499	0.00130115	12.9942	14.6021	19.4761	15.5955	21.04	16.2921
20.7183	M000483_A205001-101-xxx_NA_2046,19_TRUE_VAR5_ALK_Hexadecanoic acid (1TMS)	Hexadecanoic acid TMS	Fatty acid	2	73 m/z	0.176005	0.0319026	0.221528	0.026175	0.285211	0.0315185	0.253025	0.00844654	0.297176	0.02548	0.231714	0.0322911	12.0168	15.1249	19.4729	17.2754	20.2898	15.8203							0.041235	*			0.035576	*
22.5396	??? M000484_A214005-101-xxx_NA_2144,58_TRUE_VAR5_ALK_Heptadecanoic acid (1TMS)	Heptadecanoic acid TMS	Fatty acid	2	TIC	0.00257381	0.000247009	0.00312021	0.000343291	0.00431917	0.00102023	0.00423331	0.000193326	0.00423925	0.000302341	0.00358337	0.000872666	11.6625	14.1384	19.5711	19.182	19.209	16.237					0.00612603	**	0.0129933	*
24.4853	M000485_A225002-101-xxx_NA_2243,45_TRUE_VAR5_ALK_Octadecanoic acid (1TMS)	Octadecanoic acid TMS	Fatty acid	2	399 m/z	0.369226	0.0661071	0.4835	0.0510592	0.561228	0.0561239	0.558864	0.0160002	0.670635	0.0889895	0.505023	0.047771	11.7271	15.3566	17.8254	17.7503	21.3003	16.0402					0.0494053	*
28.1608	??? M000489_A245001-101-xxx_NA_2453,82_TRUE_VAR5_ALK_Eicosanoic acid (1TMS)	Eicosanoic acid TMS	Fatty acid	2	117 m/z	7.8998e-06	1.02114e-06	0.00354061	0.00128922	0.0046881	0.000919884	0.00346176	0.000267857	0.00390893	0.000213959	0.0041032	0.00045618	0.0400792	17.9631	23.7848	17.563	19.8317	20.8173	0.0348457	*	0.00704221	**	0.000208613	***	5.32255e-05	***	0.000852041	***	0.0018332	**
14.9893	>Propanoic acid, decyl ester	Decyl propionate	Fatty acid ester	2	57 m/z	7.8998e-06	1.02114e-06	1.00446e-05	1.3523e-06	0.0121882	0.000998781	0.0108111	0.000383452	1.28782e-05	7.57676e-07	1.11131e-05	1.55701e-06	0.0342855	0.0435939	52.8973	46.9207	0.0558921	0.0482313			0.00049681	***	9.44393e-06	***	0.0173163	*			0.0020561	**
20.1765	>Propanoic acid, 3-mercapto-, dodecyl ester	Propanoic acid, 3-mercapto-, dodecyl ester	Fatty acid ester	2	TIC	0.0032708	0.00105991	1.00446e-05	1.3523e-06	1.28108e-05	9.89614e-07	0.00547279	0.000521767	0.00695885	0.0014934	1.11131e-05	1.55701e-06	20.7849	0.0638303	0.0814084	34.7779	44.2214	0.0706203	0.0257923	*	0.02585	*					0.0258147	*
15.9798	>1-Dodecanol, 3,7,11-trimethyl-	3,7,11-Trimethyl-1-dodecanol	Fatty alcohol	2	69 m/z	0.0215235	0.00402691	0.0294699	0.00296864	0.0384076	0.00243009	0.0338726	0.00183957	0.0372078	0.00458572	0.0295009	0.00461025	11.3292	15.5119	20.2164	17.8293	19.5849	15.5282			0.0229657	*	0.0493444	*					0.033093	*
13.2759	M000000_A157019-101-xxx_NA_1564,92_PRED_VAR5_ALK_Dodecanol_1TMS	Dodecanol TMS	Fatty alcohol	2	243 m/z	0.241946	0.0437108	0.298251	0.0280874	0.400448	0.0244802	0.361397	0.00979571	0.423725	0.0552467	0.306863	0.0280429	11.9031	14.6731	19.701	17.7798	20.8462	15.0968			0.0340605	*							0.028718	*
5.8246	>N-(2-(4-Methoxyphenyl)ethyl)-pyrrolidin-2,5-dione	N-(2-(4-Methoxyphenyl)ethyl)-pyrrolidin-2,5-dione	Heterocycle	2	134 m/z	7.8998e-06	1.02114e-06	0.000601454	0.00021685	1.28108e-05	9.89614e-07	1.14314e-05	5.46526e-07	1.28782e-05	7.57676e-07	1.11131e-05	1.55701e-06	1.20133	91.4637	1.94815	1.73839	1.95841	1.68998	0.0349473	*	0.0259696	*	0.0380564	*	0.0173163	*			0.024899	*
7.1722	>2H-Pyranmethanol, tetrahydro-2,5-dimethyl-	Tetrahydro-2,5-dimethyl-2H-pyranmethanol	Heterocycle	2	113 m/z	7.8998e-06	1.02114e-06	0.00727471	0.00202544	0.0079997	0.0010966	0.00782673	0.000617153	0.00569913	0.00163467	0.00633907	0.00160596	0.0224763	20.6978	22.7605	22.2684	16.215	18.0358	0.0170771	*	0.00188418	**	0.000443543	***	0.0185289	*	0.0169272	*
7.306	>1,4-Dioxane-2,5-dione	Glycolide	Heterocycle	2	116 m/z (147)	7.8998e-06	1.02114e-06	1.00446e-05	1.3523e-06	0.00109462	0.000474104	1.14314e-05	5.46526e-07	1.28782e-05	7.57676e-07	1.11131e-05	1.55701e-06	0.688145	0.874976	95.3512	0.995782	1.12181	0.968052					0.0380564	*	0.0173163	*			0.036834	*
9.3046	>2-t-Butyl-1-methyl-3-phenyl-imidazolidin-4-one	2-tert-Butyl-1-methyl-3-phenyl-imidazolidin-4-one	Heterocycle	2	175 m/z	0.000317578	0.00010754	0.000479689	0.000154558	0.000585102	0.000137138	0.000611302	2.13764e-05	0.000546712	2.72264e-05	0.000709667	0.000106418	9.77149	14.7594	18.0029	18.809	16.8216	21.8356
8.4891	>3,4-Hexanedione, 2,2,5-trimethyl-	2,2,5-Trimethyl-3,4-hexanedione	Ketone	2	57 m/z	7.8998e-06	1.02114e-06	0.00069049	4.06711e-05	0.000917995	9.52556e-05	0.000695991	7.16688e-05	0.00094872	0.00012585	0.000854603	0.000106036	0.191943	16.777	22.3047	16.9106	23.0512	20.7645	7.39581e-05	***	0.00102509	**	0.000658088	***	0.00211057	**	0.0017396	**	0.04205	*
4.448	>N-Ethyl-N-(but-3-enyl)pentan-3-amine	N-ethyl-N-(butyl)pentan-3-amine	N-compound	2	58 m/z (127)	12.0535	0.635036	6.41457	4.92633	1.28108e-05	9.89614e-07	7.43706	5.23625	10.4829	8.32781	1.11131e-05	1.55701e-06	33.1249	17.6282	3.52059e-05	20.4382	28.8087	3.05405e-05			0.000132805	***					0.000132805	***
5.2204	>Silanamine, N-methoxy-1,1,1-trimethyl-N-(trimethylsilyl)-	2-Methoxy-1,1,1,3,3,3-hexamethyldisilazane	N-compound	2	146 m/z	7.20527	0.395522	11.1648	2.26536	13.5147	1.083	11.3448	1.53974	12.755	0.267192	12.0588	1.78706	10.5892	16.4084	19.8619	16.6729	18.7454	17.7222			0.00542591	**			0.000312733	***
9.0521	??? M000096_A128002-101-xxx_NA_1260,11_TRUE_VAR5_ALK_Ethanolamine (3TMS)	Ethanolamine 3TMS	N-compound	2	174 m/z	0.00239393	0.000585033	0.00334866	0.000823512	0.00408284	0.000566251	0.00349765	0.000296007	0.00387772	0.000358151	0.00384068	0.000914258	11.3772	15.9145	19.4038	16.6226	18.429	18.2529
22.9551	>Nitric acid, nonyl ester	Nitric acid nonyl ester	N-compound	2	TIC	7.8998e-06	1.02114e-06	0.00111886	0.000498836	1.28108e-05	9.89614e-07	0.00145246	0.000123958	1.28782e-05	7.57676e-07	0.00104702	0.000309818	0.216318	30.6375	0.350794	39.7724	0.352642	28.6703			0.0259696	*	0.000568791	***	0.0173163	*	0.0204934	*
38.3987	>Ethane, 1,1,1-trinitro-	1,1,1-Trinitroethane	N-compound	2	119 m/z	7.8998e-06	1.02114e-06	1.00446e-05	1.3523e-06	1.28108e-05	9.89614e-07	1.14314e-05	5.46526e-07	1.28782e-05	7.57676e-07	0.0012888	0.00042082	0.587844	0.747443	0.95328	0.850641	0.958302	95.9025			0.0259696	*	0.0380564	*	0.0173163	*	0.0265277	*	0.0096689	**
4.1031	>Acetamide, 2,2,2-trifluoro-N-methyl-N-(trimethylsilyl)-	MSTFA	Other	2	73 m/z	0.575311	0.120896	0.717579	0.121743	1.90914	0.876749	2.7694	0.85546	0.960815	0.134054	1.85714	1.08482	6.54552	8.16416	21.721	31.5085	10.9315	21.1293
4.4384	>Acetamide, 2,2,2-trifluoro-N-methyl-	N-Methyl-2,2,2-trifluoroacetamide	Other	2	58 m/z (128)	7.8998e-06	1.02114e-06	1.00446e-05	1.3523e-06	5.87299	0.58493	1.14314e-05	5.46526e-07	1.28782e-05	7.57676e-07	1.11131e-05	1.55701e-06	0.00013451	0.000171029	99.9991	0.000194642	0.000219277	0.000189222			0.00055328	***	0.0380564	*	0.0173163	*			2.4629e-12	*** (BF)
4.5892	>Acetamide, 2,2,2-trifluoro-N,N-bis(trimethylsilyl)-	BSTFA	Other	2	73 m/z	7.8998e-06	1.02114e-06	0.0128457	0.00123228	0.010121	0.00108927	0.0119573	0.00269417	0.0165883	0.00329574	0.00960253	0.00141682	0.0129245	21.0162	16.5585	19.5628	27.1393	15.7102	0.00047952	***	0.000748674	***	0.0113753	*	0.00732909	**	0.0024812	**	3.0939e-10	*** (BF)
5.4662	M000836_A100005-101-xxx_NA_953,17_PRED_VAR5_ALK_Carbodiimide (2TMS)	Carbodiimide 2TMS	Other	2	171 m/z	0.0059573	0.00108604	0.00545818	0.00217858	0.00530135	0.000246608	0.00332838	0.000584166	0.0023527	0.000258092	0.00257907	0.000239467	23.8512	21.8528	21.2249	13.3258	9.41949	10.3258							0.0320033	*	0.0384921	*
5.672	>Silanol, allyldimethyl-	Allyl(dimethyl)silanol	Other	2	75 m/z	0.000766882	0.000149658	1.00446e-05	1.3523e-06	0.000942141	0.000253841	1.14314e-05	5.46526e-07	0.00203811	7.07065e-05	1.11131e-05	1.55701e-06	20.2894	0.26575	24.9262	0.302441	53.9222	0.294019	0.00654704	**			0.00657946	**	0.0165341	*	0.00657423	**
25.0474	>Disilathiane, hexamethyl-	Hexamethyldisilthiane	Other	2	163 m/z	0.795091	0.120239	1.08991	0.131722	1.4012	0.223087	1.22597	0.105705	1.39044	0.077912	1.22398	0.174172	11.1567	15.2936	19.6615	17.2028	19.5106	17.1748							0.0141991	*			0.044603	*
5.4301	M000293_A100002-101-xxx_NA_957,21_PRED_VAR5_ALK_Hydrogen sulfide (2TMS)	Hydrogen Sulfide	S-compound	2	73 m/z	0.0558503	0.00355724	0.0767361	0.0181389	0.0885853	0.0121733	0.0794287	0.0131942	0.0796135	0.00788029	0.0875831	0.0194298	11.939	16.4037	18.9367	16.9793	17.0188	18.7225
8.4676	>2,2-Dimethyl-propyl 2,2-dimethyl-propanesulfinyl sulfone	2,2-Dimethyl-propyl 2,2-dimethyl-propanesulfinyl sulfone	S-compound	2	57 m/z	0.000397996	0.000173448	1.00446e-05	1.3523e-06	0.000722605	5.47066e-05	1.14314e-05	5.46526e-07	1.28782e-05	7.57676e-07	1.11131e-05	1.55701e-06	34.1315	0.861407	61.9693	0.980339	1.10442	0.953039
15.1395	>Sulfurous acid, nonyl 2-propyl ester	Sulfurous acid, nonyl 2-propyl ester	S-compound	2	TIC	0.00185153	0.000315716	1.00446e-05	1.3523e-06	1.28108e-05	9.89614e-07	1.14314e-05	5.46526e-07	1.28782e-05	7.57676e-07	1.11131e-05	1.55701e-06	96.9485	0.525947	0.670787	0.598564	0.674321	0.581895	0.00430556	**	0.00432917	**	0.00431729	**	0.00432971	**	0.00431474	**	8.1852e-09	*** (BF)
18.9824	>Methanesulfinamide, 1,1,1-trifluoro-N-(trimethylsilyl)-	1,1,1-Trifluoro-N-(trimethylsilyl)-methanesulfinamide	S-compound	2	75 m/z	7.8998e-06	1.02114e-06	0.00587797	0.00199646	0.00605922	0.000652339	0.00259175	0.00033412	0.00239674	3.42636e-05	0.00203318	0.000692677	0.0416507	30.9909	31.9465	13.6647	12.6365	10.7197	0.0290451	*	0.000751152	***	0.00191049	**	2.70429e-06	***	0.0294716	*
6.4059	??? M000870_A104001-101-xxx_NA_1021,01_PRED_VAR5_ALK_Siloxane	Siloxane	Siloxane	2	207 m/z	0.00112183	0.000326439	0.00168161	0.000374955	0.00217553	0.000183807	0.00196981	0.000100707	0.00204819	4.84673e-05	0.00158502	0.0001532	10.6013	15.8913	20.5588	18.6147	19.3555	14.9785			0.0481873	*
7.308	>Disiloxane, hexamethyl-	Hexamethyldisiloxane	Siloxane	2	147 m/z	0.0204468	0.00660385	0.0191302	0.00175071	0.0435735	0.0105161	0.0352743	0.0093678	0.0215704	0.00647878	0.0268136	0.00749872	12.2576	11.4683	26.1218	21.1465	12.9312	16.0745
18.5358	>d-Mannose, 2,3,4,5,6-pentakis-O-(trimethylsilyl)-, o-methyloxyme, (1Z)-	Mannose 1MEOX, 5TMS	Sugar	2	73 m/z	7.8998e-06	1.02114e-06	0.00951644	0.00116013	0.0101852	0.00348167	0.00608848	0.00109769	0.00772173	0.000180501	0.00412537	0.00232781	0.0209849	25.2794	27.0558	16.1734	20.5119	10.9586	0.00161048	**	0.0294908	*	0.00519245	**	1.7924e-06	***			9.4325e-11	*** (BF)
32.9406	M000044_A264001-101-xxx_NA_2622,87_TRUE_VAR5_ALK_Sucrose (8TMS)	Sucrose 8TMS	Sugar	2	73 m/z	0.172129	0.0367269	0.159723	0.0407803	0.200731	0.0207478	0.107195	0.0216241	1.28782e-05	7.57676e-07	1.11131e-05	1.55701e-06	26.9035	24.9645	31.3739	16.7544	0.00201285	0.00173696							0.00940294	**	0.0094026	**	1.6259e-11	*** (BF)
4.3205	Unassigned	Unassigned	Unassigned	4	Unassigned	7.8998e-06	1.02114e-06	0.424701	0.268112	1.28108e-05	9.89614e-07	0.633943	0.150459	1.28782e-05	7.57676e-07	1.11131e-05	1.55701e-06	0.000746188	40.1158	0.00121006	59.88	0.00121643	0.0010497			0.0259696	*	0.0109597	*	0.0173163	*			0.025034	*
4.403	Unassigned	Unassigned	Unassigned	4	Unassigned	7.8998e-06	1.02114e-06	1.00446e-05	1.3523e-06	6.21515	2.02136	1.14314e-05	5.46526e-07	1.28782e-05	7.57676e-07	1.11131e-05	1.55701e-06	0.000127104	0.000161613	99.9991	0.000183927	0.000207205	0.000178805			0.0258303	*	0.0380564	*	0.0173163	*			0.041391	*
4.4364	Unassigned	Unassigned	Unassigned	4	Unassigned	8.46329	0.659558	1.00446e-05	1.3523e-06	12.6785	0.560295	10.9837	0.842366	12.4464	1.645	1.11131e-05	1.55701e-06	18.9879	2.25357e-05	28.445	24.6426	27.9244	2.4933e-05	0.000427026	***	0.0170175	*					0.000427027	***
4.4405	Unassigned	Unassigned	Unassigned	4	Unassigned	3.30925	0.164558	5.15642	1.90968	1.28108e-05	9.89614e-07	4.79924	0.70951	6.95211	1.84772	1.11131e-05	1.55701e-06	16.3686	25.5053	6.33661e-05	23.7386	34.3874	5.49689e-05			3.60902e-05	***					3.60902e-05	***	0.0048255	**
4.4412	Unassigned	Unassigned	Unassigned	4	128 m/z (73)	3.43602	0.0116558	1.00446e-05	1.3523e-06	1.28108e-05	9.89614e-07	5.9109	1.35768	1.28782e-05	7.57676e-07	1.11131e-05	1.55701e-06	36.7608	0.000107464	0.000137058	63.2387	0.00013778	0.000118895	3.56465e-08	***	3.56466e-08	***			3.56466e-08	***	3.56466e-08	***	0.024947	*
4.4439	Unassigned	Unassigned	Unassigned	4	Unassigned	0.0192658	0.00062301	1.00446e-05	1.3523e-06	1.28108e-05	9.89614e-07	1.14314e-05	5.46526e-07	0.0344662	0.0075718	1.11131e-05	1.55701e-06	35.8251	0.0186781	0.0238219	0.021257	64.0905	0.020665	3.08652e-05	***	3.08782e-05	***	3.08713e-05	***			3.08706e-05	***
4.45	Unassigned	Unassigned	Unassigned	4	128 m/z (73)	1.13936	0.157574	1.6143	0.279416	5.55265	3.00243	3.67823	2.01828	9.16747	0.849913	1.11131e-05	1.55701e-06	5.38655	7.63189	26.2511	17.3895	43.3409	5.25391e-05							0.00122502	**	0.00194096	**
4.6257	Unassigned	Unassigned	Unassigned	4	Unassigned	7.8998e-06	1.02114e-06	0.000735706	0.000154626	1.28108e-05	9.89614e-07	1.14314e-05	5.46526e-07	1.28782e-05	7.57676e-07	1.11131e-05	1.55701e-06	0.997652	92.911	1.61785	1.44366	1.62637	1.40345	0.0080272	**	0.0259696	*	0.0380564	*	0.0173163	*			0.024682	*
4.6718	M000000_A107001-101-xxx_NA_1060,6_PRED_VAR5_ALK_Unknown#bth-pae-059	Unassigned	Unassigned	4	221 m/z	7.8998e-06	1.02114e-06	0.00452185	0.000669555	0.00304838	0.000839645	0.00234558	0.00106123	1.28782e-05	7.57676e-07	0.00402492	0.000823463	0.0565827	32.388	21.8342	16.8004	0.092241	28.8287	0.00285408	**	0.0223343	*			0.0173163	*	0.00817123	**	0.0011918	**
4.6976	Unassigned	Unassigned	Unassigned	4	Unassigned	7.8998e-06	1.02114e-06	0.00767437	0.00132935	0.00740432	0.00155219	0.00728422	0.00248635	0.00540191	0.000571386	0.00583055	0.000970674	0.023509	22.8382	22.0345	21.6771	16.0756	17.3511	0.00448932	**	0.00887159	**	0.0429636	*	0.000702128	***	0.00388597	**	0.004401	**
4.7997	Unassigned	Unassigned	Unassigned	4	103 m/z	7.8998e-06	1.02114e-06	1.00446e-05	1.3523e-06	0.00112393	0.000339304	1.14314e-05	5.46526e-07	1.28782e-05	7.57676e-07	1.11131e-05	1.55701e-06	0.671013	0.853193	95.467	0.970991	1.09388	0.943951			0.0302394	*	0.0380564	*	0.0173163	*			1.1484e-07	*** (BF)
4.9048	Unassigned	Unassigned	Unassigned	4	Unassigned	7.8998e-06	1.02114e-06	1.00446e-05	1.3523e-06	1.28108e-05	9.89614e-07	1.14314e-05	5.46526e-07	0.0261353	0.000344628	1.11131e-05	1.55701e-06	0.030165	0.0383548	0.0489173	0.0436504	99.7965	0.0424348			0.0259696	*	0.0380564	*	2.09504e-06	***			0.015805	*
4.9558	Unassigned	Unassigned	Unassigned	4	143 m/z	0.000603117	0.000148908	0.000882331	0.000181793	0.00112863	8.44899e-05	0.000874963	0.00018196	0.0010631	4.96781e-05	0.000776219	0.000104958	11.319	16.5591	21.1815	16.4209	19.9518	14.5677			0.0373137	*			0.0428013	*
5.2328	Unassigned	Unassigned	Unassigned	4	Unassigned	7.8998e-06	1.02114e-06	0.0102871	0.00175071	0.011599	0.000891038	1.14314e-05	5.46526e-07	1.28782e-05	7.57676e-07	0.0114011	0.00150935	0.0237093	30.8742	34.8116	0.0343086	0.0386508	34.2175	0.00420264	**	0.00020152	***	0.0380564	*	0.0173163	*	0.00165028	**	1.1772e-11	*** (BF)
5.5109	Unassigned	Unassigned	Unassigned	4	Unassigned	0.00620529	0.000640318	0.00869629	0.00184284	0.0102962	0.000395286	0.00892511	0.000533528	0.0104185	0.00043388	0.00915781	0.0016418	11.5556	16.1944	19.1739	16.6205	19.4016	17.0539			0.00555596	**	0.0309849	*	0.00551695	**
5.6848	Unassigned	Unassigned	Unassigned	4	Unassigned	7.8998e-06	1.02114e-06	1.00446e-05	1.3523e-06	1.28108e-05	9.89614e-07	0.00129932	0.000749884	1.28782e-05	7.57676e-07	1.11131e-05	1.55701e-06	0.583413	0.74181	0.946096	95.9569	0.951079	0.82072			0.0259696	*			0.0173163	*
5.748	Unassigned	Unassigned	Unassigned	4	Unassigned	0.000274747	1.41683e-05	1.00446e-05	1.3523e-06	1.28108e-05	9.89614e-07	1.14314e-05	5.46526e-07	1.28782e-05	7.57676e-07	1.11131e-05	1.55701e-06	82.5004	3.01617	3.84679	3.43261	3.86705	3.33702	0.000144962	***	0.000146832	***	0.000142386	***	0.000145637	***	0.000148628	***	0.017884	*
6.3081	Unassigned	Unassigned	Unassigned	4	Unassigned	0.000255818	5.53962e-05	0.000323217	9.22207e-05	0.000397047	4.91131e-05	0.000306396	1.73938e-05	0.000275901	1.12858e-05	0.000294769	6.98043e-05	13.8045	17.4415	21.4255	16.5338	14.8882	15.9064
6.8105	Unassigned	Unassigned	Unassigned	4	Unassigned	7.8998e-06	1.02114e-06	1.00446e-05	1.3523e-06	0.000595317	7.47432e-05	1.14314e-05	5.46526e-07	1.28782e-05	7.57676e-07	1.11131e-05	1.55701e-06	1.21782	1.54846	91.773	1.76225	1.98529	1.71317			0.00182351	**	0.0380564	*	0.0173163	*			0.0343	*
7.4064	Unassigned	Unassigned	Unassigned	4	Unassigned	7.8998e-06	1.02114e-06	0.00208841	0.00059323	0.00163745	0.000293194	0.00180548	0.000253213	1.28782e-05	7.57676e-07	0.00109757	0.000176282	0.1188	31.4062	24.6245	27.1513	0.193667	16.5055	0.0181659	*	0.00499363	**	0.0024548	**	0.0173163	*	0.00367361	**
7.4269	Unassigned	Unassigned	Unassigned	4	Unassigned	0.0018306	0.000609817	1.00446e-05	1.3523e-06	1.28108e-05	9.89614e-07	1.14314e-05	5.46526e-07	0.00369578	0.00015835	1.11131e-05	1.55701e-06	32.8549	0.180276	0.229922	0.205167	66.3303	0.199453	0.0405216	*	0.0407037	*	0.0406126	*			0.040592	*	0.00059389	***
7.4736	Unassigned	Unassigned	Unassigned	4	Unassigned	0.00216424	0.000319712	0.00331905	0.000707168	0.00366685	0.000342527	0.00319166	0.000220044	0.00348668	0.000143064	0.00328668	0.000516411	11.3221	17.3634	19.1829	16.697	18.2404	17.1941
8.7385	Unassigned	Unassigned	Unassigned	4	Unassigned	7.8998e-06	1.02114e-06	0.00304647	0.000620603	0.00241363	0.000571754	0.00256878	0.000171001	1.28782e-05	7.57676e-07	0.00374408	0.00048929	0.066983	25.8312	20.4654	21.7808	0.109196	31.7464	0.00717638	**	0.0110013	*	0.000269526	***	0.0173163	*	0.00198283	**
8.8519	Unassigned	Unassigned	Unassigned	4	Unassigned	0.000511879	0.000184129	0.000687933	7.1403e-05	1.28108e-05	9.89614e-07	1.14314e-05	5.46526e-07	1.28782e-05	7.57676e-07	1.11131e-05	1.55701e-06	41.0145	55.1208	1.02647	0.915946	1.03187	0.890439			0.0358353	*	0.035581	*	0.035846	*	0.0355318	*	0.0027418	**
9.5345	Unassigned	Unassigned	Unassigned	4	Unassigned	0.000762806	6.36143e-05	1.00446e-05	1.3523e-06	0.00110368	0.000329354	1.14314e-05	5.46526e-07	1.28782e-05	7.57676e-07	1.11131e-05	1.55701e-06	39.8967	0.525358	57.7252	0.597893	0.673565	0.581243	0.000544453	***			0.000546523	***	0.000549829	***	0.000547114	***
9.5979	Unassigned	Unassigned	Unassigned	4	Unassigned	0.00086754	9.43536e-05	0.000787911	0.000103268	0.00138358	0.00024818	1.14314e-05	5.46526e-07	1.28782e-05	7.57676e-07	1.11131e-05	1.55701e-06	28.2177	25.6277	45.0025	0.37182	0.418879	0.361466					0.00119362	**	0.00119975	**	0.00119357	**	0.0042104	**
11.1557	Unassigned	Unassigned	Unassigned	4	Unassigned	7.8998e-06	1.02114e-06	1.00446e-05	1.3523e-06	0.00217545	0.000197921	1.14314e-05	5.46526e-07	1.28782e-05	7.57676e-07	1.11131e-05	1.55701e-06	0.354439	0.450669	97.6056	0.512892	0.577806	0.498609			0.000683887	***	0.0380564	*	0.0173163	*
11.6101	Unassigned	Unassigned	Unassigned	4	Unassigned	7.8998e-06	1.02114e-06	0.00104068	0.000241177	0.000964533	3.16315e-05	0.00078292	0.000135686	0.00103181	0.000179187	0.000704473	6.20929e-05	0.174299	22.9614	21.2812	17.2741	22.7656	15.5433	0.0104744	*	7.13491e-06	***	0.004647	**	0.00463988	**	0.000637457	***	0.016569	*
12.312	Unassigned	Unassigned	Unassigned	4	71 m/z	0.00323598	0.00102155	1.00446e-05	1.3523e-06	0.00225415	0.000449311	1.14314e-05	5.46526e-07	1.28782e-05	7.57676e-07	1.11131e-05	1.55701e-06	58.4577	0.181455	40.7209	0.206508	0.232644	0.200757	0.0240698	*			0.0240971	*	0.0241258	*	0.024091	*	0.04096	*
12.4218	Unassigned	Unassigned	Unassigned	4	73 m/z	7.8998e-06	1.02114e-06	1.00446e-05	1.3523e-06	1.28108e-05	9.89614e-07	1.14314e-05	5.46526e-07	0.000844614	2.21073e-05	1.11131e-05	1.55701e-06	0.879795	1.11866	1.42673	1.27311	94.0641	1.23766			0.0259696	*	0.0380564	*	1.69818e-05	***
12.8504	Unassigned	Unassigned	Unassigned	4	Unassigned	0.0179204	6.01024e-05	1.00446e-05	1.3523e-06	1.28108e-05	9.89614e-07	1.14314e-05	5.46526e-07	1.28782e-05	7.57676e-07	1.11131e-05	1.55701e-06	99.6758	0.0558695	0.0712553	0.0635833	0.0716307	0.0618126	3.45864e-08	***	3.45658e-08	***	3.45286e-08	***	3.45488e-08	***	3.46182e-08	***	0.023428	*
12.8924	Unassigned	Unassigned	Unassigned	4	Unassigned	7.8998e-06	1.02114e-06	0.00103395	1.8327e-05	0.000820332	0.000247046	0.000590649	5.10704e-06	1.28782e-05	7.57676e-07	1.11131e-05	1.55701e-06	0.318948	41.7451	33.1203	23.847	0.519949	0.448683	5.27328e-06	***	0.0216053	*	7.28352e-07	***	0.0173163	*
13.1679	Unassigned	Unassigned	Unassigned	4	Unassigned	7.8998e-06	1.02114e-06	0.000695518	0.00011622	0.00043752	0.000189293	0.000641638	0.00024943	1.28782e-05	7.57676e-07	1.11131e-05	1.55701e-06	0.437282	38.4994	24.2183	35.517	0.712857	0.615149	0.00417097	**			0.0421913	*	0.0173163	*
13.1728	Unassigned	Unassigned	Unassigned	4	Unassigned	0.000703659	0.000184563	1.00446e-05	1.3523e-06	1.28108e-05	9.89614e-07	1.14314e-05	5.46526e-07	1.28782e-05	7.57676e-07	1.11131e-05	1.55701e-06	92.3513	1.3183	1.68134	1.50031	1.6902	1.45853	0.0150459	*	0.0152102	*	0.015126	*	0.0152136	*	0.0151108	*	0.020701	*
13.908	Unassigned	Unassigned	Unassigned	4	Unassigned	0.00154897	8.68122e-05	0.0023111	0.000437636	0.0028955	0.00012944	0.00219502	0.000506664	0.00257418	0.000820296	0.00238038	0.000254323	11.1395	16.6205	20.8232	15.7856	18.5124	17.1187			0.00488413	**
14.8855	??? M000000_A170005-101-xxx_NA_1682,68_PRED_VAR5_ALK_NA	Unassigned	Unassigned	4	294 m/z	0.00165365	0.000283165	0.00227301	2.40156e-05	0.00293417	5.59324e-05	0.00372367	0.00035634	0.00328153	0.000351804	0.00165587	0.000619322	10.6537	14.6439	18.9034	23.9898	21.1413	10.668			0.0400466	*	0.0104334	*	0.0362872	*
14.9895	Unassigned	Unassigned	Unassigned	4	57 m/z	0.0082085	0.00133418	0.0103439	0.00106445	0.0136992	0.000503267	1.14314e-05	5.46526e-07	1.28782e-05	7.57676e-07	0.00931883	0.00168208	19.7345	24.8682	32.935	0.0274829	0.0309612	22.4039					0.00355887	**	0.00356118	**			0.0022476	**
15.0558	Unassigned	Unassigned	Unassigned	4	71 m/z	7.8998e-06	1.02114e-06	1.00446e-05	1.3523e-06	1.28108e-05	9.89614e-07	0.000696869	6.47224e-05	1.28782e-05	7.57676e-07	1.11131e-05	1.55701e-06	1.05104	1.3364	1.70443	92.7162	1.71341	1.47856			0.0259696	*	0.000744725	***	0.0173163	*
16.2261	Unassigned	Unassigned	Unassigned	4	Unassigned	0.00224041	0.00058363	0.00222856	0.000439482	0.00217206	3.65285e-05	0.00289033	0.000842668	1.28782e-05	7.57676e-07	0.00267875	0.000235926	18.3295	18.2326	17.7703	23.6466	0.105361	21.9157							0.0188319	*			0.033444	*
17.0043	Unassigned	Unassigned	Unassigned	4	Unassigned	0.00040093	0.00011008	1.00446e-05	1.3523e-06	1.28108e-05	9.89614e-07	1.14314e-05	5.46526e-07	1.28782e-05	7.57676e-07	1.11131e-05	1.55701e-06	87.309	2.18737	2.78975	2.48938	2.80445	2.42006	0.023785	*	0.0243261	*	0.024051	*	0.0243383	*	0.0239952	*	4.603e-08	*** (BF)
17.2311	Unassigned	Unassigned	Unassigned	4	285 m/z	0.000496363	0.000348464	1.00446e-05	1.3523e-06	1.28108e-05	9.89614e-07	1.14314e-05	5.46526e-07	1.28782e-05	7.57676e-07	1.11131e-05	1.55701e-06	89.4926	1.81101	2.30974	2.06105	2.32191	2.00365											0.034311	*
17.6513	Unassigned	Unassigned	Unassigned	4	Unassigned	0.000121885	5.29658e-05	1.00446e-05	1.3523e-06	1.28108e-05	9.89614e-07	1.14314e-05	5.46526e-07	1.28782e-05	7.57676e-07	1.11131e-05	1.55701e-06	67.6525	5.57529	7.11066	6.34506	7.14811	6.16836
18.4868	Unassigned	Unassigned	Unassigned	4	204 m/z	0.0022861	0.00143358	0.00272714	0.000837214	1.28108e-05	9.89614e-07	1.14314e-05	5.46526e-07	1.28782e-05	7.57676e-07	1.11131e-05	1.55701e-06	45.1667	53.8803	0.253104	0.225852	0.254437	0.219562											8.768e-08	*** (BF)
18.6993	Unassigned	Unassigned	Unassigned	4	204 m/z	7.8998e-06	1.02114e-06	0.00302024	0.00176148	1.28108e-05	9.89614e-07	1.14314e-05	5.46526e-07	1.28782e-05	7.57676e-07	1.11131e-05	1.55701e-06	0.25679	98.1753	0.416425	0.371588	0.418618	0.36124			0.0259696	*	0.0380564	*	0.0173163	*			0.018588	*
18.8113	Unassigned	Unassigned	Unassigned	4	Unassigned	0.00277841	0.000888016	0.00254817	0.000438734	0.00361401	0.000488278	0.00339283	0.00057703	0.00164071	0.000217579	0.00227786	0.0001459	17.0958	15.6791	22.2373	20.8764	10.0954	14.0159
18.9819	Unassigned	Unassigned	Unassigned	4	Unassigned	0.0109045	0.00511245	1.00446e-05	1.3523e-06	1.28108e-05	9.89614e-07	1.14314e-05	5.46526e-07	1.28782e-05	7.57676e-07	1.11131e-05	1.55701e-06	99.4684	0.0916249	0.116857	0.104275	0.117473	0.101371
19.021	Unassigned	Unassigned	Unassigned	4	Unassigned	7.8998e-06	1.02114e-06	1.00446e-05	1.3523e-06	0.00158499	0.000400561	1.14314e-05	5.46526e-07	1.28782e-05	7.57676e-07	1.11131e-05	1.55701e-06	0.482178	0.613089	96.7426	0.697737	0.786046	0.678307			0.0132323	*	0.0380564	*	0.0173163	*
19.0618	Unassigned	Unassigned	Unassigned	4	Unassigned	7.8998e-06	1.02114e-06	0.000119264	8.2493e-05	0.000390956	2.80786e-05	1.14314e-05	5.46526e-07	1.28782e-05	7.57676e-07	1.11131e-05	1.55701e-06	1.42713	21.5456	70.628	2.06514	2.32651	2.00763			0.000357943	***	0.0380564	*	0.0173163	*
20.1325	Unassigned	Unassigned	Unassigned	4	Unassigned	7.8998e-06	1.02114e-06	0.00150157	0.00105663	1.28108e-05	9.89614e-07	1.14314e-05	5.46526e-07	1.28782e-05	7.57676e-07	1.11131e-05	1.55701e-06	0.507143	96.3964	0.822411	0.733862	0.826743	0.713426			0.0259696	*	0.0380564	*	0.0173163	*			0.030912	*
20.3985	Unassigned	Unassigned	Unassigned	4	147 m/z	7.8998e-06	1.02114e-06	1.00446e-05	1.3523e-06	0.0004748	0.000116766	0.000396422	0.0001595	0.000431739	6.00109e-05	1.11131e-05	1.55701e-06	0.59307	0.754088	35.6452	29.761	32.4124	0.834305			0.0161508	*	0.046852	*	0.0021212	**			0.0013067	**
21.6376	Unassigned	Unassigned	Unassigned	4	Unassigned	7.8998e-06	1.02114e-06	1.00446e-05	1.3523e-06	1.28108e-05	9.89614e-07	1.14314e-05	5.46526e-07	1.28782e-05	7.57676e-07	0.00105796	0.00016399	0.709761	0.902461	1.15099	1.02706	1.15705	95.0527			0.0259696	*	0.0380564	*	0.0173163	*	0.00331635	**	0.012406	*
22.3273	Unassigned	Unassigned	Unassigned	4	Unassigned	7.8998e-06	1.02114e-06	1.00446e-05	1.3523e-06	1.28108e-05	9.89614e-07	1.14314e-05	5.46526e-07	1.28782e-05	7.57676e-07	0.00036737	5.87668e-06	1.87006	2.37779	3.0326	2.70608	3.04858	86.9649			0.0259696	*	0.0380564	*	0.0173163	*	4.54154e-06	***	0.010934	*
22.7665	Unassigned	Unassigned	Unassigned	4	Unassigned	0.000407074	6.08002e-05	0.000449182	0.000197443	0.000649712	0.000138096	0.00047023	0.000229929	0.000629933	0.000135767	0.000777299	0.000298934	12.0314	13.2759	19.2028	13.898	18.6182	22.9737
23.1005	Unassigned	Unassigned	Unassigned	4	Unassigned	7.8998e-06	1.02114e-06	1.00446e-05	1.3523e-06	1.28108e-05	9.89614e-07	1.14314e-05	5.46526e-07	1.28782e-05	7.57676e-07	0.000871944	4.79011e-05	0.852182	1.08355	1.38195	1.23315	1.38922	94.0599			0.0259696	*	0.0380564	*	0.0173163	*	0.000154957	***	0.012491	*
23.1963	Unassigned	Unassigned	Unassigned	4	TIC	7.8998e-06	1.02114e-06	1.00446e-05	1.3523e-06	1.28108e-05	9.89614e-07	0.00393997	0.000174947	1.28782e-05	7.57676e-07	1.11131e-05	1.55701e-06	0.197756	0.251447	0.320693	98.6295	0.322382	0.278195			0.0259696	*	8.01245e-05	***	0.0173163	*			0.022375	*
23.6176	Unassigned	Unassigned	Unassigned	4	TIC	7.8998e-06	1.02114e-06	0.000782061	4.14872e-05	1.28108e-05	9.89614e-07	1.14314e-05	5.46526e-07	1.28782e-05	7.57676e-07	1.11131e-05	1.55701e-06	0.942478	93.3031	1.52838	1.36382	1.53643	1.32584	0.000140119	***	0.0259696	*	0.0380564	*	0.0173163	*			0.014435	*
24.1003	Unassigned	Unassigned	Unassigned	4	TIC	7.8998e-06	1.02114e-06	1.00446e-05	1.3523e-06	1.28108e-05	9.89614e-07	0.0012353	0.000235805	1.28782e-05	7.57676e-07	1.11131e-05	1.55701e-06	0.612367	0.778624	0.993049	95.7562	0.99828	0.861451			0.0259696	*	0.00602746	**	0.0173163	*
26.2966	Unassigned	Unassigned	Unassigned	4	Unassigned	0.000159817	9.65878e-05	1.00446e-05	1.3523e-06	1.28108e-05	9.89614e-07	1.14314e-05	5.46526e-07	1.28782e-05	7.57676e-07	1.11131e-05	1.55701e-06	73.2786	4.6056	5.87394	5.24149	5.90488	5.09553											0.035082	*
26.877	Unassigned	Unassigned	Unassigned	4	Unassigned	0.00333584	0.000763473	1.00446e-05	1.3523e-06	0.00233056	0.00130358	1.14314e-05	5.46526e-07	1.28782e-05	7.57676e-07	1.11131e-05	1.55701e-06	58.4019	0.175855	40.8021	0.200135	0.225465	0.194561	0.0099835	**			0.00999508	**	0.0100073	*	0.00999254	**
27.0175	Unassigned	Unassigned	Unassigned	4	TIC	7.8998e-06	1.02114e-06	1.00446e-05	1.3523e-06	1.28108e-05	9.89614e-07	1.14314e-05	5.46526e-07	1.28782e-05	7.57676e-07	0.000348904	1.45554e-05	1.95555	2.48648	3.17123	2.82978	3.18793	86.369			0.0259696	*	0.0380564	*	0.0173163	*	7.23264e-05	***	0.010943	*
27.0779	Unassigned	Unassigned	Unassigned	4	Unassigned	0.00058995	0.000264479	1.00446e-05	1.3523e-06	1.28108e-05	9.89614e-07	1.14314e-05	5.46526e-07	1.28782e-05	7.57676e-07	1.11131e-05	1.55701e-06	91.0096	1.54955	1.97627	1.76349	1.98668	1.71438											0.022149	*
27.8985	Unassigned	Unassigned	Unassigned	4	Unassigned	7.8998e-06	1.02114e-06	0.000354564	6.25882e-05	1.28108e-05	9.89614e-07	1.14314e-05	5.46526e-07	1.28782e-05	7.57676e-07	1.11131e-05	1.55701e-06	1.92351	86.3322	3.11927	2.78342	3.1357	2.70591	0.00504894	**	0.0259696	*	0.0380564	*	0.0173163	*			0.024227	*
28.4601	Unassigned	Unassigned	Unassigned	4	Unassigned	0.000310934	3.53526e-05	1.00446e-05	1.3523e-06	0.000272004	4.76546e-05	1.14314e-05	5.46526e-07	0.000583152	6.97214e-05	1.11131e-05	1.55701e-06	25.9397	0.837972	22.692	0.953669	48.6496	0.927112	0.0014506	**			0.00146256	**			0.00146895	**
28.8293	Unassigned	Unassigned	Unassigned	4	Unassigned	7.8998e-06	1.02114e-06	1.00446e-05	1.3523e-06	1.28108e-05	9.89614e-07	1.14314e-05	5.46526e-07	0.000719009	6.58025e-05	1.11131e-05	1.55701e-06	1.02288	1.30059	1.65876	1.48016	93.0987	1.43894			0.0259696	*	0.0380564	*	0.000416088	***			4.566e-07	*** (BF)
31.1165	Unassigned	Unassigned	Unassigned	4	Unassigned	7.8998e-06	1.02114e-06	0.000992993	0.000651833	1.28108e-05	9.89614e-07	1.14314e-05	5.46526e-07	1.28782e-05	7.57676e-07	0.00204852	0.00123796	0.255944	32.1718	0.415053	0.370364	0.417239	66.3696			0.0259696	*	0.0380564	*	0.0173163	*			0.016621	*
31.1247	??? M000000_A259002-101-xxx_NA_2583,33_PRED_VAR5_ALK_NA	Unassigned	Unassigned	4	73 m/z	0.00316534	0.000715392	0.00295934	0.000637167	0.00583079	0.000663575	0.00479976	0.00105571	0.00560282	0.00173828	0.00302201	0.000894194	12.4717	11.6601	22.9739	18.9116	22.0757	11.907
31.4925	Unassigned	Unassigned	Unassigned	4	Unassigned	7.8998e-06	1.02114e-06	1.00446e-05	1.3523e-06	1.28108e-05	9.89614e-07	0.000592037	0.000261776	1.28782e-05	7.57676e-07	1.11131e-05	1.55701e-06	1.2214	1.55301	1.98069	91.5356	1.99112	1.71821			0.0259696	*			0.0173163	*
32.2496	Unassigned	Unassigned	Unassigned	4	Unassigned	7.8998e-06	1.02114e-06	1.00446e-05	1.3523e-06	1.28108e-05	9.89614e-07	0.000605489	0.000430869	1.28782e-05	7.57676e-07	1.11131e-05	1.55701e-06	1.19651	1.52137	1.94033	91.708	1.95055	1.6832			0.0259696	*			0.0173163	*			0.036564	*
33.1259	Unassigned	Unassigned	Unassigned	4	Unassigned	7.8998e-06	1.02114e-06	1.00446e-05	1.3523e-06	1.28108e-05	9.89614e-07	1.14314e-05	5.46526e-07	1.28782e-05	7.57676e-07	0.000164551	5.06924e-06	3.59711	4.57372	5.83327	5.2052	5.864	74.9267			0.0259696	*	0.0380564	*	0.0173163	*	3.66782e-05	***	0.0081188	**
33.1306	Unassigned	Unassigned	Unassigned	4	Unassigned	7.8998e-06	1.02114e-06	1.00446e-05	1.3523e-06	1.28108e-05	9.89614e-07	0.000168039	1.34404e-05	1.28782e-05	7.57676e-07	1.11131e-05	1.55701e-06	3.54592	4.50864	5.75027	75.4264	5.78056	4.98825			0.0259696	*	0.000546133	***	0.0173163	*
34.7159	?? M000000_A306003-101-xxx_NA_3050,41_PRED_VAR5_ALK_NA	Unassigned	Unassigned	4	361 m/z	0.00231001	0.000502975	0.0122079	0.00491622	0.00507993	0.00178618	1.14314e-05	5.46526e-07	1.28782e-05	7.57676e-07	1.11131e-05	1.55701e-06	11.7658	62.1796	25.8741	0.0582249	0.0655941	0.0566035					0.00872414	**	0.0087397	**	0.00872104	**	0.035343	*
34.7336	Unassigned	Unassigned	Unassigned	4	Unassigned	7.8998e-06	1.02114e-06	1.00446e-05	1.3523e-06	1.28108e-05	9.89614e-07	0.00335396	0.00100318	1.28782e-05	7.57676e-07	1.11131e-05	1.55701e-06	0.231753	0.294674	0.375824	98.3939	0.377804	0.32602			0.0259696	*	0.0207995	*	0.0173163	*			0.023097	*
35.2133	Unassigned	Unassigned	Unassigned	4	119 m/z	0.00534517	0.000231598	0.0045425	0.000969685	1.28108e-05	9.89614e-07	0.00305599	0.000548746	0.00866133	0.00220368	0.00665388	0.00132154	18.9064	16.0673	0.0453131	10.8094	30.6361	23.5355			7.4543e-05	***
36.7063	Unassigned	Unassigned	Unassigned	4	TIC	0.000681162	0.000101733	1.00446e-05	1.3523e-06	1.28108e-05	9.89614e-07	1.14314e-05	5.46526e-07	1.28782e-05	7.57676e-07	1.11131e-05	1.55701e-06	92.1186	1.35841	1.7325	1.54596	1.74162	1.50291	0.00304289	**	0.00307859	**	0.00305929	**	0.00307897	**	0.0030578	**	0.019986	*
36.7081	Unassigned	Unassigned	Unassigned	4	Unassigned	7.8998e-06	1.02114e-06	1.00446e-05	1.3523e-06	0.00083439	8.71006e-05	1.14314e-05	5.46526e-07	1.28782e-05	7.57676e-07	1.11131e-05	1.55701e-06	0.88986	1.13146	93.9885	1.28767	1.45065	1.25182			0.000688509	***	0.0380564	*	0.0173163	*			8.82e-08	*** (BF)
37.5888	Unassigned	Unassigned	Unassigned	4	Unassigned	0.00619032	0.00153556	0.00898791	0.000423897	0.0105459	0.00152947	0.00807353	0.00190954	0.0123381	0.00167794	0.00993997	0.00223154	11.0392	16.0282	18.8065	14.3976	22.0026	17.726											0.033507	*
38.0042	Unassigned	Unassigned	Unassigned	4	Unassigned	0.723065	0.148189	0.944467	0.0898453	1.30656	0.18855	1.09551	0.0507043	1.3258	0.248717	1.00897	0.115987	11.2902	14.7472	20.4011	17.1056	20.7015	15.7544											0.0073031	**
38.3028	Unassigned	Unassigned	Unassigned	4	Unassigned	7.8998e-06	1.02114e-06	0.00216314	0.000595829	1.28108e-05	9.89614e-07	1.14314e-05	5.46526e-07	1.28782e-05	7.57676e-07	1.11131e-05	1.55701e-06	0.355964	97.4706	0.577251	0.515098	0.580292	0.500754	0.0167012	*	0.0259696	*	0.0380564	*	0.0173163	*			0.024903	*
38.6979	Unassigned	Unassigned	Unassigned	4	Unassigned	0.000998935	0.000252991	0.00192626	0.000710376	0.00455885	0.00181183	0.00219278	0.00074861	0.00206046	0.000252355	0.00218805	0.000897412	7.17351	13.8328	32.7378	15.7467	14.7964	15.7127							0.0411172	*
38.7022	Unassigned	Unassigned	Unassigned	4	Unassigned	0.00285759	0.00028664	1.00446e-05	1.3523e-06	1.28108e-05	9.89614e-07	1.14314e-05	5.46526e-07	1.28782e-05	7.57676e-07	1.11131e-05	1.55701e-06	98.0013	0.34448	0.439346	0.392042	0.441661	0.381125	0.000913002	***	0.00091559	***	0.000914244	***	0.000915635	***	0.000914046	***	0.021815	*
39.3967	Unassigned	Unassigned	Unassigned	4	Unassigned	0.00228396	0.000636163	0.00253683	0.00190618	0.00282373	0.00146688	0.0031889	0.0014632	0.00459844	0.00190722	0.00105426	5.00564e-05	13.8539	15.3877	17.1279	19.3429	27.8928	6.39481
40.9458	Unassigned	Unassigned	Unassigned	4	Unassigned	0.000408685	6.94001e-06	0.000486021	7.61091e-05	0.000594871	0.000160699	1.14314e-05	5.46526e-07	0.000537241	2.39633e-05	0.000532365	0.000127474	15.8983	18.9068	23.1412	0.444697	20.8993	20.7096					5.0024e-06	***	0.0356581	*
44.5669	M000000_A341002-101-xxx_NA_3401,2_PRED_VAR5_ALK_NA	Unassigned	Unassigned	4	57 m/z	0.0621958	0.0125607	0.0845327	0.00599436	0.112957	0.0191916	0.105286	0.01007	0.124465	0.0349153	0.0872316	0.0105781	10.7854	14.6588	19.5879	18.2577	21.5834	15.1268											0.02658	*
48.09	Unassigned	Unassigned	Unassigned	4	Unassigned	0.0150525	0.0109702	0.0122863	0.000203795	1.28108e-05	9.89614e-07	1.14314e-05	5.46526e-07	0.00939782	0.0052188	0.0127231	0.00565457	30.419	24.8289	0.0258888	0.0231013	18.9917	25.7115

## Sheet: Table S2. Primary metabolites
Table S2: Primary intracellular metabolites detected during UV-A + PAR, UV-B + PAR and PAR only including possible biosynthetic pathways.
Name	UV-A + PAR/UV-B + PAR/PAR only	Pathway
1-Butanol	UV-A + PAR	Butanoate metabolism, microbial metabolism, degradation of aromatic compounds
2-Oxobutanoate	UV-A + PAR	Biosynthesis of amino acids. Cysteine and methionine metabolism, threonine metabolism. Valine, leucine and isoleucine biosynthesis
4-Hydroxybutyric acid	UV-A + PAR	Carbon fixation pathways in prokaryotes
5-Oxoproline	UV-A + PAR	Glutathione metabolism
Boric acid	UV-A + PAR	Microbial metabolism in diverse environments
Cyanamide	UV-A + PAR	Atrazine degredation
Eicosanoic acid	UV-A + PAR	Biosynthesis of unsaturated fatty acids
Ethane-1,2-diol	UV-A + PAR	Glyoxylate and dicarboxylate metabolism
Ethanolamine	UV-A + PAR	Glycerophosphlipid metabolism, pyruvate metabolism
Glutamate	UV-A + PAR	Biosynthesis of amino acids, arginine, alanine, aspartate and glutamate, arginine and proline. Synthesised from 2-Oxoglutarate (TCA), forms L-ornithine/L-glutamine
Glyoxylate	UV-A + PAR	Glyoxylate metabolism, amino acid metabolism
Histamine	UV-A + PAR	Biosynthesis of alkaloids derived from histidine and pyrine, secondary metabolites
Hydrogen sulfide	UV-A + PAR	Sulfur metabolism, microbial metabolism in diverse environments
Hydroxyisovalerate	UV-A + PAR	Valine, Leucine and Isoleucine degradation
Lactic acid	UV-A + PAR	Glycolysis/fructose and mannose metabolism, pyruvate metabolism.
Leucine	UV-A + PAR	Biosynthesis of amino acids, valine, leucine and isoleucine biosynthesis/degredation, biosynthesis of alkaloids/secondary metabolites
Lumichrome	UV-A + PAR	Riboflavin metabolism
Mannose	UV-A + PAR	Fructose and mannose metabolism, amino sugar and nucleotide metabolism, galactose metabolism
Methylbenzoate	UV-A + PAR	Degredation of aromatics (Xylene degredation)
Mystiric acid	UV-A + PAR	Fatty acid biosynthesis, biosynthesis of unsaturated fatty acids
Oxalate	UV-A + PAR	Glyoxylate metabolism, biosynthesis of secondary metabolites
Palmitic acid	UV-A + PAR	Fatty acid biosynthesis, biosynthesis of unsaturated fatty acids
Phenylalanine	UV-A + PAR	Biosynthesis of amino acids. Phenylalanine metabolism via shikimate pathway, Tyrosine metabolism, biosynthesis of alkaloids derived from shikimate pathway and ornithine.
Phosphoric acid	UV-A + PAR	Photosynthesis/oxidative phosphorylation
Propan-2-ol	UV-A + PAR	Propanoate metabolism
Propane-1,3-diol	UV-A + PAR	Glycerolipid metabolism R03119
Serine	UV-A + PAR	Biosynthesis of amino acids. Glycine, serine and threonine metabolism,glyoxylate metabolism, secondary metabolites. Chlorophyll biosynthesis via glycine and 5-aminolevulinate, shinorine biosynthesis.
Stearic acid	UV-A + PAR	Fatty acid biosynthesis, biosynthesis of unsaturated fatty acids
Sucrose	UV-A + PAR	Galactose metbaolism, starch and sucrose metabolism
1-Propanol	UV-B + PAR	Propanoate metabolism
2-Oxobutanoate	UV-B + PAR	Biosynthesis of amino acids. Cysteine and methionine metabolism, threonine metabolism. Valine, leucine and isoleucine biosynthesis
2-Propanol	UV-B + PAR	Propanoate metabolism
4-Hydroxybutyric acid	UV-B + PAR	Carbon fixation pathways in prokaryotes
4-Methylbenzaldehyde	UV-B + PAR	Xylene degredation
5-Oxoproline	UV-B + PAR	Glutathione metabolism
Boric acid	UV-B + PAR	Microbial metabolism in diverse environments
Butane-2,3-diol	UV-B + PAR	Butanoate metabolism
Ethane-1,2-diol	UV-B + PAR	Glyoxylate and dicarboxylate metabolism
Ethanolamine	UV-B + PAR	Glycerophosphlipid metabolism, pyruvate metabolism
Glucose	UV-B + PAR	Glycolysis, PPP biosynthesis of secondary metabolites.
Glutamate	UV-B + PAR	Biosynthesis of amino acids. Synthesised from 2-Oxoglutarate (TCA), forms L-ornithine/L-glutamine.
Glycine	UV-B + PAR	Biosynthesis of amino acids. Glycine, serine and threonine metabolism,glyoxylate metabolism, secondary metabolites. Chlorophyll biosynthesis viaserine and 5-aminolevulinate, mycosporine-glycine biosynthesis. Cyanoamino biosynthesis
Hydroxylamine	UV-B + PAR	Nitrogen metabolism
Lactic acid	UV-B + PAR	Glycolysis/fructose and mannose metabolism, pyruvate metabolism.
Mannose	UV-B + PAR	Fructose and mannose metabolism, amino sugar and nucleotide metabolism, galactose metabolism
Methylbenzoate	UV-B + PAR	Degredation of aromatics (Xylene degredation)
Methylmalonate	UV-B + PAR	Pyrimidine metabolism, amino acid degredation, propanoate metabolism.
Mystiric acid	UV-B + PAR	Fatty acid biosynthesis, biosynthesis of unsaturated fatty acids
Oxalate	UV-B + PAR	Glyoxylate metabolism, biosynthesis of secondary metabolites
Palmitic acid	UV-B + PAR	Fatty acid biosynthesis, biosynthesis of unsaturated fatty acids
Phenylalanine	UV-B + PAR	Biosynthesis of amino acids. Phenylalanine metabolism via shikimate pathway, Tyrosine metabolism, biosynthesis of alkaloids derived from shikimate pathway and ornithine.
Phosphoric acid	UV-B + PAR	Photosynthesis/oxidative phosphorylation
Proline	UV-B + PAR	Bioynthesis of amino acids. Arginine and proline biosynthesis, secondary metabolite biosynthesis
Pyruvic acid	UV-B + PAR	Glycolysis, TCA, PPP, amino acid metabolism
Serine	UV-B + PAR	Biosynthesis of amino acids. Glycine, serine and threonine metabolism,glyoxylate metabolism, secondary metabolites. Chlorophyll biosynthesis via glycine and 5-aminolevulinate, shinorine biosynthesis.
Stearic acid	UV-B + PAR	Fatty acid biosynthesis, biosynthesis of unsaturated fatty acids
Tyrosine	UV-B + PAR	Biosynthesis of amino acids, alkaloids derived from shikimate pathway, terpernoid-quinone biosynthesis
3-Hydroxy-L-1-pyrroline-5-carboxylate	PAR	Biosynthesis of amino acids
5-Oxoproline	PAR	Glutathione metabolism
Adenosine	PAR	Purine metabolism
Alanine	PAR	Biosynthesis of amino acids, carbon fixation in photosynthetic organisms, biosynthesis of secondary metabolites
Aspartate	PAR	Biosynthesis of amino acids. Alanine, aspartate and glutamate biosynth. Arginine biosynth, glycine, serine and threonine metabolism, cystein and methionine metabolism, lysine biosynth. Carbon fixation in photosynthetic organisms
Boric acid	PAR	Microbial metabolism in diverse environments
Citrate	PAR	TCA, Pyruvate metabolism, glyoxylate metabolism, secondary metabiltes
Fructose	PAR	Fructose and mannose metabolism, galactose metabolism, starch and sucrose metabolism
Gluconic lactone	PAR	PPP
Glucose	PAR	Glycolysis, PPP biosynthesis of secondary metabolites.
Glutamate	PAR	Biosynthesis of amino acids, arginine, alanine, aspartate and glutamate, arginine and proline. Synthesised from 2-Oxoglutarate (TCA), forms L-ornithine/L-glutamine
Glycerate	PAR	PPP, glycine serine and threonine metaboim, glyoxylate metaboism
Glycerol	PAR	Pentose and glucuronate interconversion
Glycerol 3-phosphate	PAR	Glycerolipid/glycerophospholipid metabolism, metabolism of secondary metabolites
Glycine	PAR	Biosynthesis of amino acids. Glycine, serine and threonine metabolism,glyoxylate metabolism, secondary metabolites. Chlorophyll biosynthesis viaserine and 5-aminolevulinate, mycosporine-glycine biosynthesis. Cyanoamino biosynthesis
Hydrogen sulfide	PAR	Sulfur metabolism, microbial metabolism in diverse environments
Hydroxylamine	PAR	Nitrogen metabolism
Isoleucine	PAR	Biosynthesis of amino acids, valine, leucine and isoleucine biosynthesis/degredation, biosynthesis of alkaloids/secondary metabolites
Leucine	PAR	Biosynthesis of amino acids, valine, leucine and isoleucine biosynthesis/degredation, biosynthesis of alkaloids/secondary metabolites
Lysine	PAR	Biosynthesis of amino acids, biosynthesis of alkaloids
Malate	PAR	TCA, Pyruvate metabolism, glyoxylate metabolism, secondary metabiltes
Mannose 6-phosphate	PAR	Fructose and mannose metabolism, synthesis of secondary metabolites
Methionine	PAR	Biosynthesis of amino acids, cystein and methionine metabolism, secondary metabolism
Ornithine	PAR	Biosynthesis of amino acids & alkaloids
Palmitic acid	PAR	Fatty acid biosynthesis, biosynthesis of unsaturated fatty acids
Phenylalanine	PAR	Biosynthesis of amino acids. Phenylalanine metabolism via shikimate pathway, Tyrosine metabolism, biosynthesis of alkaloids derived from shikimate pathway and ornithine.
Phosphoric acid	PAR	Photosynthesis/oxidative phosphorylation
Propan-2-ol	PAR	Propanoate metabolism
Rhamnose	PAR	Fructose and mannose metabolism
Serine	PAR	Biosynthesis of amino acids. Glycine, serine and threonine metabolism,glyoxylate metabolism, secondary metabolites. Chlorophyll biosynthesis via glycine and 5-aminolevulinate, shinorine biosynthesis.
Sorbose	PAR	Fructose and mannose metabolism
Stearic acid	PAR	Fatty acid biosynthesis, biosynthesis of unsaturated fatty acids
Sucrose	PAR	Galactose metbaolism, starch and sucrose metabolism
Threonine	PAR	Biosynthesis of amino acids, glycine, serine and threonine metabolism, valine, leucine and isoleucine biosynthesis, secondary metabolites, porphyrin and chlorophyll metabolism
Trehalose	PAR	Starch and sucrose metabolism
Tyrosine	PAR	Biosynthesis of amino acids, alkaloids derived from shikimate pathway, terpernoid-quinone biosynthesis
